# Supplementary material for: Simulated Microgravity-Induced Changes to Drug Response in Cancer Cells Quantified Using Fluorescence Morphometry
Source: Life (Basel). 2023 Aug 4;13(8):1683. doi: 10.3390/life13081683 (PMC10455503; doi:10.3390/life13081683)
Supplement: Supplementary file 1 [file life-13-01683-s001.zip]

Archive with 1 entries (1 files):
- life-2487705-supplementary.pdf
